# Supplementary material for: Differences in Vaccination Consultation Preferred by Primary Health Care Workers and Residents in Community Settings
Source: Vaccines (Basel). 2024 May 14;12(5):534. doi: 10.3390/vaccines12050534 (PMC11126119; doi:10.3390/vaccines12050534)
Supplement: Supplementary file 1 [file vaccines-12-00534-s001.zip]

Archive with 1 entries (1 files):
- vaccines-2960087-SI.pdf
